# Supplementary material for: Free-moving-state microscopic imaging of cerebral oxygenation and hemodynamics with a photoacoustic fiberscope
Source: Light Sci Appl. 2024 Jan 2;13:5. doi: 10.1038/s41377-023-01348-3 (PMC10758391; doi:10.1038/s41377-023-01348-3)
Supplement: Supplementary file 2 — Supplementary videos [file 41377_2023_1348_MOESM2_ESM.zip]

Archive with 5 entries (5 files):
- Supplementary Video/Supplementary Video 1. Cerebrovascular response to hypercapnia.mp4
- Supplementary Video/Supplementary Video 2. Cerebrovascular response to hypoxia.mp4
- Supplementary Video/Supplementary Video 3. Cerebral imaging in the wakening process.mp4
- Supplementary Video/Supplementary Video 4. Hypercapnia in freely behaving healthy mice.mp4
- Supplementary Video/Supplementary Video 5. Hypercapnia in freely behaving obese mice.mp4
